# Supplementary material for: Somatic deficiency causes reproductive parasitism in a fungus
Source: Nat Commun. 2021 Feb 4;12:783. doi: 10.1038/s41467-021-21050-5 (PMC7862218; doi:10.1038/s41467-021-21050-5)
Supplement: Supplementary file 4 — Supplementary Data 1 [file 41467_2021_21050_MOESM4_ESM.xlsx]

## Sheet: Sheet1
Supplementary Data 1. The detected mutations in the evolved Neurospora crassa morphotypes relative to their respective ancestors.
Ancestor	Evolved morphotype	Scaffold	Position (reference)	Ancestor	Alternative	Frequency of alternative allele in ancestor	Frequency of alternative allele in evolved	Total coverage in ancestor	Total coverage in evolved	Coverage of alternative allele in ancestor	Coverage of alternative allele in evolved	Mutation type	Effect/Location	Codon change	Amino acid change	Gene name	Gene code (NCU#)	Gene orientation	Comment
Nc152	10t1	Supercontig_12.1	2220105	C	G	0	1	46	43	0	43	SNP	UTR				NCU16352	<	hypothetical protein
Nc152	10t1	Supercontig_12.1	9214368	A	ATGT	0.0208333	0.875	48	24	1	21	INS	inframe				NCU02782	<	hypothetical protein
Nc152	10t1	Supercontig_12.2	224553	A	G	0	1	25	12	0	12	SNP	intergenic
Nc152	10t1	Supercontig_12.2	963760	A	AC	0	0.826087	36	23	0	19	INS	intergenic
Nc152	10t1	Supercontig_12.2	3201402	C	T	0	1	53	14	0	14	SNP	missense	GCC->GTC	A603V	cdp-3	NCU01522	>	chromodomain protein-3
Nc152	10t1	Supercontig_12.3	37945	A	G	0	1	38	34	0	34	SNP	missense	GAC->GGC	D23G	mus-41	NCU09516	>	DNA repair protein rad-5
Nc152	10t1	Supercontig_12.5	431012	T	A	0	1	43	23	0	23	SNP	intergenic
Nc152	10t1	Supercontig_12.5	1832138	G	A	0	1	31	18	0	18	SNP	intergenic
Nc152	10t1	Supercontig_12.5	4540860	G	T	0	1	47	25	0	25	SNP	nonsense	GAG->TAG	E333*	pod-2	NCU09544	>	polarity defective-2 (508aa)
Nc152	10t1	Supercontig_12.6	1478586	C	CAG	0.140351	0.96	57	25	8	24	INS	UTR				NCU05569	>	hypothetical protein
Nc152	10t1	Supercontig_12.6	3552665	T	C	0	1	43	33	0	33	SNP	UTR			nca-3	NCU05154	>	calcium P-type ATPase
Nc152	10t2	Supercontig_12.1	6222574	G	C	0	0.933333	27	15	0	14	SNP	intergenic
Nc152	10t2	Supercontig_12.1	9113439	G	T	0	1	44	22	0	22	SNP	splice site			so	NCU02794	>	Fso1
Nc152	10t2	Supercontig_12.3	513139	T	C	0	1	33	21	0	21	SNP	intergenic
Nc152	10t2	Supercontig_12.5	5240447	T	C	0	1	25	32	0	32	SNP	missense	ACC->GCC	T12A	ad-7	NCU04216	<	amidophosphoribosyltransferase
Nc152	10t2	Supercontig_12.7	1763876	G	T	0	1	46	27	0	27	SNP	missense	GAG->GAT	E296D	gtp-26	NCU06111	>	guanine triphosphate binding-26
Nc152	11t2	Supercontig_12.1	9028197	C	T	0	1	51	31	0	31	SNP	missense	ACC->ATC	T696I	os-1	NCU02815	>	histidine kinase
Nc152	11t2	Supercontig_12.2	2434392	T	C	0	1	78	27	0	27	SNP	intronic			ham-5	NCU01789	>	Hyphal anastamosis-5 protein
Nc152	11t2	Supercontig_12.3	1426615	A	G	0	1	58	20	0	20	SNP	missense	ACC->GCC	T260A		NCU06443	>	hypothetical protein
Nc152	11t2	Supercontig_12.5	130571	A	G	0	1	37	19	0	19	SNP	intergenic
Nc152	11t2	Supercontig_12.6	3671737	A	G	0	1	51	26	0	26	SNP	intergenic
Nc152	11t3	Supercontig_12.1	8947584	C	T	0	1	46	29	0	29	SNP	intronic			cpn-4	NCU02839	>	T-complex protein 1
Nc152	11t3	Supercontig_12.4	539373	G	A	0	1	61	23	0	23	SNP	missense	CCC->TCC	P21S	ada-6	NCU04866	<	All development-altered regulator ADA-6
Nc152	11t3	Supercontig_12.4	1615790	G	T	0	1	49	20	0	20	SNP	UTR			alg-3/NA	NCU06552/NCU06553	>/<	dolichyl-P-Man:Man(5)GlcNAc(2)-PP-dolichyl mannosyltransferase/hypothetical protein
Nc152	11t3	Supercontig_12.4	2417948	C	CT	0	0.869565	47	23	0	20	INS	intergenic
Nc152	11t3	Supercontig_12.5	5847910	T	C	0	1	32	15	0	15	SNP	UTR			crp-61	NCU08963	<	60S ribosomal protein L30
Nc152	11t3	Supercontig_12.6	1478586	C	CAG	0.140351	0.962963	57	27	8	26	INS	UTR				NCU05569	>	hypothetical protein
Nc152	11t3	Supercontig_12.7	1768228	G	T	0	1	15	13	0	13	SNP	intergenic
Nc152	11t3	Supercontig_12.7	3353685	C	A	0	1	42	35	0	35	SNP	synonymous	ACC->ACA	T1117T	stk-14	NCU02202	>	serine/threonine kinase IREI
Nc152	12t1	Supercontig_12.1	1276672	G	A	0	0.892857	58	28	0	25	SNP	missense	AGC->AAC	S1710N	rpo-9	NCU02103	>	DNA-directed RNA polymerase II largest subunit
Nc152	12t1	Supercontig_12.3	3976680	A	C	0	0.885714	57	35	0	31	SNP	intergenic
Nc152	12t1	Supercontig_10.21	42922	AG	A	0	0.93554	249	574	0	537	DEL	UTR				NCU16017	>	hypothetical protein
Nc152	12t2	Supercontig_12.1	4560125	C	T	0	1	39	19	0	19	SNP	intergenic
Nc152	12t2	Supercontig_12.1	9111005	C	T	0	1	50	26	0	26	SNP	nonsense	CAA->TAA	Q322*	so	NCU02794	>	Fso1
Nc152	12t2	Supercontig_12.3	4728872	G	A	0	1	78	26	0	26	SNP	intergenic
Nc152	12t2	Supercontig_12.5	2979088	G	A	0	1	34	25	0	25	SNP	UTR				NCU01127	>	DUF636 domain-containing protein
Nc152	12t2	Supercontig_12.5	4852924	A	ATC	0	0.931034	48	29	0	27	INS	frameshift				NCU04105	>	hypothetical protein
Nc152	12t2	Supercontig_12.6	4029590	G	T	0	0.9	24	30	0	27	SNP	intergenic
Nc152	12t2	Supercontig_12.7	3539323	G	A	0	1	65	23	0	23	SNP	UTR				NCU08148	<	H+/nucleoside cotransporter
Nc152	12t2	Supercontig_12.7	3605645	C	A	0	1	56	22	0	22	SNP	intergenic
Nc152	13t1	Supercontig_12.3	3519065	T	G	0	1	12	16	0	16	SNP	intergenic
Nc152	13t1	Supercontig_12.7	1859328	G	A	0	0.972222	32	36	0	35	SNP	intergenic
Nc152	13t2	Supercontig_12.1	3203007	C	A	0	1	47	28	0	28	SNP	missense	CTC->ATC	L231I		NCU02686	>	hypothetical protein
Nc152	13t2	Supercontig_12.1	4478322	C	T	0	1	62	36	0	36	SNP	missense	GCC->ACC	A442T		NCU03080	<	hypothetical protein
Nc152	13t2	Supercontig_12.2	3977901	C	A	0	1	34	24	0	24	SNP	intergenic
Nc152	13t2	Supercontig_12.3	229521	G	C	0	1	39	28	0	28	SNP	intergenic
Nc152	13t2	Supercontig_12.4	2126056	CG	C	0	0.857143	51	28	0	24	DEL	frameshift				NCU07710	<	vacuolar membrane-associated protein iml-1
Nc152	13t2	Supercontig_12.4	4347843	C	T	0	1	43	17	0	17	SNP	UTR			ens-3	NCU07330	>	endosome-3
Nc152	13t2	Supercontig_12.5	3717245	A	G	0	1	53	26	0	26	SNP	UTR			mind-2	NCU01344	<	hypothetical protein
Nc152	13t2	Supercontig_12.5	4134120	G	C	0	1	68	21	0	21	SNP	intergenic
Nc152	13t2	Supercontig_12.6	276105	C	A	0	1	26	26	0	26	SNP	missense	GAG->GAT	E821D	trm-6	NCU07068	<	K(+)/H(+) antiporter 1
Nc152	13t2	Supercontig_12.6	1196149	C	A	0	1	19	34	0	34	SNP	intronic			cah-3	NCU05653	>	carbonic anhydrase-3
Nc152	13t2	Supercontig_12.6	1420246	G	A	0	1	49	27	0	27	SNP	synonymous	GAC->GAT	D318D		NCU05586	<	malate/L-lactate dehydrogenase
Nc152	13t2	Supercontig_12.6	1714718	G	T	0	1	30	29	0	29	SNP	intergenic
Nc152	13t2	Supercontig_12.6	3191989	G	C	0	1	70	28	0	28	SNP	missense	CCA->GCA	P732A	chol-6	NCU05985	<	glycerol-3-phosphate O-acyltransferase
Nc152	13t2	Supercontig_12.6	3537843	G	T	0	1	21	19	0	19	SNP	intergenic
Nc152	13t2	Supercontig_12.7	2769484	T	TC	0	0.967742	50	31	0	30	INS	frameshift			wc-1	NCU02356	>	white collar 1 protein
Nc152	13t3	Supercontig_12.3	1579084	C	G	0	1	54	26	0	26	SNP	synonymous	TCG->TCC	S388S		NCU06484	<	hypothetical protein
Nc152	13t3	Supercontig_12.3	5000186	G	A	0	1	47	25	0	25	SNP	UTR				NCU08537	<	hypothetical protein
Nc152	13t3	Supercontig_12.4	765361	T	A	0	1	48	27	0	27	SNP	intergenic
Nc152	13t3	Supercontig_12.4	1040905	C	T	0	1	14	32	0	32	SNP	intergenic
Nc152	13t3	Supercontig_12.4	5294608	C	T	0	0.956522	36	23	0	22	SNP	splice site				NCU09917	<	hypothetical protein
Nc152	13t3	Supercontig_12.5	1481241	C	T	0	1	59	24	0	24	SNP	UTR				NCU11109	>	ORM1
Nc152	13t3	Supercontig_12.5	3818804	G	T	0	1	19	13	0	13	SNP	missense	TTG->TTT	L639F	cdc16	NCU01377	>	anaphase-promoting complex subunit cut9
Nc152	13t3	Supercontig_12.5	4134120	G	C	0	1	68	21	0	21	SNP	intergenic
Nc152	13t3	Supercontig_12.6	276105	C	A	0	0.966667	26	30	0	29	SNP	missense	GAG->GAT	E821D	trm-6	NCU07068	<	K(+)/H(+) antiporter 1
Nc152	13t3	Supercontig_12.6	1196149	C	A	0	1	19	19	0	19	SNP	intronic			cah-3	NCU05653	>	carbonic anhydrase-3
Nc152	13t3	Supercontig_12.6	1399474	G	C	0	1	62	32	0	32	SNP	missense	TTC->TTG	F754L	abc-5	NCU05591	<	ABC transporter CDR4
Nc152	13t3	Supercontig_12.6	3628577	G	T	0	1	23	42	0	42	SNP	missense	CGC->CTC	R2585L	gt4-1	NCU05132	>	hypothetical protein
Nc152	13t3	Supercontig_12.6	3725398	T	A	0	1	56	22	0	22	SNP	intergenic
Nc152	13t3	Supercontig_12.7	489296	T	A	0	1	30	19	0	19	SNP	intergenic
Nc152	13t3	Supercontig_12.7	2569116	A	T	0	1	12	15	0	15	SNP	UTR			gpl-3	NCU02416	>	glycerophospholipid-3
Nc152	13t3	Supercontig_12.7	2769484	T	TC	0	0.878788	50	33	0	29	INS	frameshift			wc-1	NCU02356	>	white collar 1 protein
Nc152	13t3	Supercontig_12.7	3839516	C	A	0	1	34	19	0	19	SNP	UTR				NCU05791	<	SOM1 protein
Nc152	13t4	Supercontig_12.2	1646178	G	T	0	1	47	28	0	28	SNP	synonymous	GGC->GGA	G359G	msp-29	NCU05452	<	splicing factor 3b
Nc152	13t4	Supercontig_12.3	1579084	C	G	0	1	54	21	0	21	SNP	synonymous	TCG->TCC	S388S		NCU06484	<	hypothetical protein
Nc152	13t4	Supercontig_12.3	5000186	G	A	0	1	47	16	0	16	SNP	UTR				NCU08537	<	hypothetical protein
Nc152	13t4	Supercontig_12.4	765361	T	A	0	1	48	31	0	31	SNP	intergenic
Nc152	13t4	Supercontig_12.5	3818804	G	T	0	1	19	12	0	12	SNP	missense	TTG->TTT	L639F	cdc16	NCU01377	>	anaphase-promoting complex subunit cut9
Nc152	13t4	Supercontig_12.5	4134120	G	C	0	1	68	33	0	33	SNP	intergenic
Nc152	13t4	Supercontig_12.6	276105	C	A	0	1	26	26	0	26	SNP	missense	GAG->GAT	E821D	trm-6	NCU07068	<	K(+)/H(+) antiporter 1
Nc152	13t4	Supercontig_12.6	1196149	C	A	0	1	19	33	0	33	SNP	intronic			cah-3	NCU05653	>	carbonic anhydrase-3
Nc152	13t4	Supercontig_12.6	1399474	G	C	0	1	62	38	0	38	SNP	missense	TTC->TTG	F754L	abc-5	NCU05591	<	ABC transporter CDR4
Nc152	13t4	Supercontig_12.6	3725398	T	A	0	1	56	20	0	20	SNP	intergenic
Nc152	13t4	Supercontig_12.7	489296	T	A	0	1	30	24	0	24	SNP	intergenic
Nc152	13t4	Supercontig_12.7	2569116	A	T	0	1	12	16	0	16	SNP	UTR			gpl-3	NCU02416	>	glycerophospholipid-3
Nc152	13t4	Supercontig_12.7	2769484	T	TC	0	0.857143	50	21	0	18	INS	frameshift			wc-1	NCU02356	>	white collar 1 protein
Nc152	14t2	Supercontig_12.1	6774836	G	A	0	1	44	27	0	27	SNP	intergenic
Nc152	14t2	Supercontig_12.2	1386139	G	A	0	1	39	19	0	19	SNP	missense	GCC->ACC	A50T		NCU05345	>	zearalenone lactonase
Nc152	14t2	Supercontig_12.3	3994980	C	T	0	1	69	20	0	20	SNP	missense	GGT->AGT	G393S	acon-2	NCU00478	<	aconidiate-2
Nc152	14t2	Supercontig_12.4	353440	G	T	0	1	29	31	0	31	SNP	intergenic
Nc152	14t2	Supercontig_12.6	1478586	C	CAG	0.140351	1	57	18	8	18	INS	UTR				NCU05569	>	hypothetical protein
Nc152	14t2	Supercontig_12.6	3537827	T	TG	0	0.875	22	24	0	21	INS	intergenic
Nc152	14t2	Supercontig_12.7	4191540	C	T	0	1	40	25	0	25	SNP	intergenic
Nc152	15t1	Supercontig_12.1	1170817	A	C	0	1	28	27	0	27	SNP	missense	GAT->GCT	D172A		NCU02122	>	HCO3
Nc152	15t1	Supercontig_12.3	1302431	C	G	0	1	37	21	0	21	SNP	missense	AAG->AAC	K506N	rbg-51	NCU06409	<	ribosome biogenesis-51
Nc152	15t1	Supercontig_12.4	3940479	A	G	0	1	57	22	0	22	SNP	synonymous	CAA->CAG	Q131Q	gid-1	NCU08021	>	GPI inositol-deacylase
Nc152	15t1	Supercontig_12.4	5391915	T	A	0	1	39	15	0	15	SNP	intergenic
Nc152	15t1	Supercontig_12.5	2896946	C	T	0	1	39	29	0	29	SNP	intergenic
Nc152	15t2	Supercontig_12.1	2418541	C	A	0	1	55	19	0	19	SNP	missense	GAC->GAA	D365E	gsl-20	NCU02468	>	longevity-assurance protein
Nc152	15t2	Supercontig_12.1	7456068	C	T	0	1	45	37	0	37	SNP	intergenic
Nc152	15t2	Supercontig_12.1	8876590	G	T	0	1	31	19	0	19	SNP	missense	GAC->GAA	D163E		NCU16483	<	hypothetical protein
Nc152	15t2	Supercontig_12.3	3641295	C	A	0	1	54	24	0	24	SNP	UTR			ahd-2	NCU00378	>	alhehyde dehydrogenase-2
Nc152	15t2	Supercontig_12.5	5566006	G	A	0	1	65	24	0	24	SNP	missense	CCA->TCA	P159S		NCU04305	<	hypothetical protein
Nc152	16t1	Supercontig_10.21	5833	A	C	0	1	130	22	0	22	SNP	intergenic
Nc152	16t1	Supercontig_10.21	42922	A	AG	0	0.947692	249	325	0	308	INS	UTR				NCU16017	>	hypothetical protein
Nc152	16t2	Supercontig_12.1	5226269	A	G	0	1	48	28	0	28	SNP	intergenic
Nc152	16t2	Supercontig_12.1	7873983	C	CA	0	0.809524	42	21	0	17	INS	UTR			rho-3	NCU00600	<	Small Rho-type GTPase
Nc152	16t2	Supercontig_12.1	9042601	C	T	0	1	41	33	0	33	SNP	nonsense	TGG->TAG	W277*	ham-8	NCU02811	<	hyphal anastamosis-8 protein
Nc152	16t2	Supercontig_12.3	4772629	G	A	0	1	47	27	0	27	SNP	intergenic
Nc152	16t2	Supercontig_12.4	3838407	C	G	0	1	50	27	0	27	SNP	missense	AAC->AAG	N30K		NCU07994	>	hypothetical protein
Nc152	16t2	Supercontig_10.21	5833	A	C	0	1	130	21	0	21	SNP	intergenic
Nc152	16t2	Supercontig_10.21	42922	A	AG	0	0.894349	249	407	0	364	INS	UTR				NCU16017	>	hypothetical protein
Nc152	16t3	Supercontig_12.1	1235164	A	G	0	1	34	19	0	19	SNP	missense	ACC->GCC	T343A	div-8	NCU02114	>	G1/S-specific cyclin Cln1
Nc152	16t3	Supercontig_12.1	4732250	TACA	T	0	0.875	67	24	0	21	DEL	splice site				NCU03151	<	Peroxisomal membrane protein
Nc152	16t3	Supercontig_12.1	8483817	C	A	0	1	67	17	0	17	SNP	intergenic
Nc152	16t3	Supercontig_12.5	4897027	C	T	0	1	65	21	0	21	SNP	UTR				NCU04114	>	hypothetical protein
Nc152	16t3	Supercontig_12.7	3546055	C	A	0	1	78	27	0	27	SNP	intergenic
Nc152	16t3	Supercontig_10.21	5833	A	C	0	1	130	16	0	16	SNP	intergenic
Nc152	16t3	Supercontig_10.21	42922	A	AG	0	0.95302	249	298	0	284	INS	UTR				NCU16017	>	hypothetical protein
Nc152	9t1	Supercontig_12.5	2706204	A	G	0	0.888889	66	27	0	24	SNP	UTR			mrp-27	NCU01023	<	50S ribosomal protein L17
Nc152	9t2	Supercontig_12.1	3336649	T	TG	0	0.848485	55	33	0	28	INS	frameshift				NCU02725	<	hypothetical protein
Nc152	9t2	Supercontig_12.1	9112515	T	C	0	1	58	27	0	27	SNP	missense	CTG->CCG	L825P	so	NCU02794	>	Fso1
Nc152	9t2	Supercontig_12.1	9398463	CT	C	0	1	19	14	0	14	DEL	intergenic
Nc152	9t2	Supercontig_12.2	3772672	CT	C	0	0.931034	41	29	0	27	DEL	intergenic
Nc152	9t2	Supercontig_12.3	4636729	A	G	0	1	63	26	0	26	SNP	intergenic
Nc152	9t2	Supercontig_12.4	4401253	C	A	0	1	21	21	0	21	SNP	intergenic
Nc152	9t2	Supercontig_12.7	1113217	A	G	0	1	28	25	0	25	SNP	intergenic
Nc159	1t1	Supercontig_12.1	8374395	T	C	0	1	25	14	0	14	SNP	intergenic
Nc159	1t1	Supercontig_12.3	3865796	G	T	0	1	46	28	0	28	SNP	missense	TGC->TTC	C136F	gnb-1	NCU00440	>	guanine nucleotide-binding protein beta subunit
Nc159	1t1	Supercontig_12.5	4718894	G	A	0	1	37	20	0	20	SNP	missense	GGT->AGT	G15S	gtp-19	NCU01444	>	rheb small monomeric GTPase RhbA
Nc159	1t2	Supercontig_12.1	3092350	C	G	0	1	46	20	0	20	SNP	UTR			eth-1	NCU02657	<	S-adenosylmethionine synthetase
Nc159	1t2	Supercontig_12.1	3843079	G	C	0	1	13	12	0	12	SNP	intergenic
Nc159	1t2	Supercontig_12.1	9027185	A	G	0	1	40	23	0	23	SNP	missense	ATT->GTT	I398V	os-1	NCU02815	>	histidine kinase
Nc159	1t2	Supercontig_12.2	218411	G	T	0	1	47	19	0	19	SNP	intergenic
Nc159	1t2	Supercontig_12.3	1138309	G	A	0	1	48	28	0	28	SNP	intergenic
Nc159	1t2	Supercontig_12.3	3865796	G	T	0	1	46	31	0	31	SNP	missense	TGC->TTC	C136F	gnb-1	NCU00440	>	guanine nucleotide-binding protein beta subunit
Nc159	1t2	Supercontig_12.4	4345737	T	C	0	1	32	16	0	16	SNP	UTR			NA/rbg-56	NCU07332/NCU07331	>/<	hypothetical protein/ribosome biogenesis-56
Nc159	1t2	Supercontig_12.4	5525042	A	G	0	1	44	34	0	34	SNP	intergenic
Nc159	1t2	Supercontig_12.6	3723570	G	T	0	1	48	23	0	23	SNP	intergenic
Nc159	1t2	Supercontig_12.7	887735	G	T	0	1	33	21	0	21	SNP	intergenic
Nc159	1t2	Supercontig_12.9	96475	C	T	0	1	16	12	0	12	SNP	intergenic
Nc159	2t1	Supercontig_12.1	9027560	A	G	0	1	33	28	0	28	SNP	missense	ACC->GCC	T523A	os-1	NCU02815	>	histidine kinase
Nc159	2t1	Supercontig_12.2	1237019	C	A	0	1	17	10	0	10	SNP	intergenic
Nc159	2t1	Supercontig_12.2	1237021	A	T	0	1	16	11	0	11	SNP	intergenic
Nc159	2t1	Supercontig_12.3	625988	C	T	0	1	49	41	0	41	SNP	synonymous	ACG->ACA	T260T	csc-1	NCU05720	<	chitin synthase export chaperone
Nc159	2t1	Supercontig_12.3	2843487	C	T	0	1	63	21	0	21	SNP	intergenic
Nc159	2t1	Supercontig_12.5	996862	T	G	0	1	10	11	0	11	SNP	intergenic
Nc159	2t1	Supercontig_12.5	2924016	G	A	0	1	29	23	0	23	SNP	missense	GAG->AAG	E55K	cah-1	NCU01103	>	carbonic anhydrase-1
Nc159	2t1	Supercontig_12.7	578351	C	A	0	1	44	28	0	28	SNP	UTR				NCU06867	>	hypothetical protein
Nc159	3t1	Supercontig_12.1	3966681	A	C	0	1	16	16	0	16	SNP	intergenic
Nc159	3t1	Supercontig_12.4	2120814	G	A	0	1	42	26	0	26	SNP	nonsense	CAA->TAA	Q1771*		NCU07710	<	vacuolar membrane-associated protein iml-1
Nc159	3t1	Supercontig_12.7	2569116	A	T	0	1	22	19	0	19	SNP	UTR			gpl-3	NCU02416	>	glycerophospholipid-3
Nc159	3t1	Supercontig_12.7	4108316	G	T	0	1	44	28	0	28	SNP	missense	CCG->CAG	P112Q		NCU05866	<	hypothetical protein
Nc159	3t2	Supercontig_12.2	1187565	A	G	0	1	13	26	0	26	SNP	intergenic
Nc159	3t2	Supercontig_12.2	1624027	A	G	0	1	48	31	0	31	SNP	missense	CTT->CCT	L132P		NCU05435	<	hypothetical protein
Nc159	3t2	Supercontig_12.2	4435674	A	G	0	1	30	28	0	28	SNP	missense	GAG->GGG	E252G	gh13-3	NCU09486	>	glucan 1,4-alpha-maltohexaosidase
Nc159	3t2	Supercontig_12.3	3008526	C	A	0	1	47	26	0	26	SNP	intergenic
Nc159	3t2	Supercontig_12.4	3090177	G	A	0	1	27	16	0	16	SNP	intergenic
Nc159	3t2	Supercontig_12.5	4854188	C	A	0	1	42	31	0	31	SNP	missense	GCA->GAA	A988E		NCU04105	>	hypothetical protein
Nc159	3t2	Supercontig_12.5	6241311	C	G	0	1	44	22	0	22	SNP	intergenic
Nc159	3t2	Supercontig_12.6	543575	C	G	0	0.833333	34	12	0	10	SNP	UTR				NCU04721	<	neutral ceramidase
Nc159	3t2	Supercontig_12.6	2902490	T	A	0	1	16	10	0	10	SNP	intergenic
Nc159	3t2	Supercontig_12.7	2452592	T	G	0	1	17	10	0	10	SNP	intergenic
Nc159	3t2	Supercontig_12.8	155873	A	C	0	0.909091	13	11	0	10	SNP	intergenic
Nc159	4t1	Supercontig_12.1	2929547	G	A	0	1	51	28	0	28	SNP	missense	GGT->AGT	G132S		NCU02617	>	kelch repeat-containing protein
Nc159	4t1	Supercontig_12.1	3437626	AAC	A	0	0.947368	47	19	0	18	DEL	UTR			znf-47	NCU02752	<	zinc finger transcription factor-47
Nc159	4t1	Supercontig_12.4	2124773	A	T	0	1	59	27	0	27	SNP	nonsense	TTG->TAG	L451*		NCU07710	<	vacuolar membrane-associated protein iml-1
Nc159	4t1	Supercontig_12.5	3033662	A	G	0	1	40	21	0	21	SNP	synonymous	CAA->CAG	Q591Q		NCU01150	>	UBA domain-containing protein 3
Nc159	4t1	Supercontig_12.5	4217867	G	A	0	1	41	34	0	34	SNP	UTR				NCU06674	>	hypothetical protein
Nc159	4t2	Supercontig_12.1	5600396	G	A	0	1	51	23	0	23	SNP	UTR				NCU08369	<	rhodopsin family protein
Nc159	4t2	Supercontig_12.1	7945776	C	A	0	1	52	22	0	22	SNP	missense	TTC->TTA	F970L	osb-6	NCU00579	>	oxysterol-binding protein-6
Nc159	4t2	Supercontig_12.1	9027259	C	G	0	1	42	19	0	19	SNP	missense	ATC->ATG	I422M	os-1	NCU02815	>	histidine kinase
Nc159	4t2	Supercontig_12.2	2425215	T	C	0.025641	1	39	32	1	32	SNP	intergenic
Nc159	4t2	Supercontig_12.3	4925793	C	T	0	0.826087	60	23	0	19	SNP	intergenic
Nc159	4t2	Supercontig_12.6	3796126	G	T	0	0.952381	29	21	0	20	SNP	UTR				NCU05085	<	hypothetical protein
Nc159	4t3	Supercontig_12.1	3611217	G	T	0	1	11	15	0	15	SNP	intergenic
Nc159	4t3	Supercontig_12.1	3887678	C	G	0	1	16	11	0	11	SNP	intergenic
Nc159	4t3	Supercontig_12.1	6889145	G	A	0	1	38	31	0	31	SNP	intergenic
Nc159	4t3	Supercontig_12.2	2425215	T	C	0.025641	1	39	23	1	23	SNP	intergenic
Nc159	4t3	Supercontig_12.2	3559126	C	A	0	1	61	28	0	28	SNP	missense	GGT->TGT	G226C	bud6	NCU08468	<	actin-interacting protein
Nc159	4t3	Supercontig_12.3	3994646	A	G	0	1	34	27	0	27	SNP	missense	ATC->ACC	I504T	acon-2	NCU00478	<	aconidiate-2
Nc159	4t3	Supercontig_12.3	3994649	A	T	0	1	35	27	0	27	SNP	missense	ATA->AAA	I503K	acon-2	NCU00478	<	aconidiate-2
Nc159	4t3	Supercontig_12.5	3361351	C	A	0	1	47	32	0	32	SNP	missense	CTT->ATT	L304I	coh-3	NCU01247	>	hypothetical protein
Nc159	4t3	Supercontig_12.5	5145592	A	G	0	1	47	34	0	34	SNP	synonymous	ACT->ACC	T43T	cot-2	NCU04189	<	glucan synthesis regulatory protein
Nc159	4t3	Supercontig_12.7	833582	C	A	0	1	43	24	0	24	SNP	UTR				NCU06937	>	hypothetical protein
Nc159	4t3	Supercontig_12.7	2930528	G	C	0	1	30	11	0	11	SNP	intergenic
Nc159	4t3	Supercontig_12.7	3232948	G	C	0	0.978723	50	47	0	46	SNP	intronic			nup-10	NCU02236	>	hypothetical protein
Nc159	4t3	Supercontig_12.7	3365564	G	T	0	1	38	26	0	26	SNP	synonymous	GTG->GTT	V297V		NCU02198	>	hypothetical protein
Nc159	5t1	Supercontig_12.4	978386	C	G	0	1	23	10	0	10	SNP	intergenic
Nc159	5t1	Supercontig_12.5	1607951	T	C	0	1	39	19	0	19	SNP	UTR				NCU04584	>	hypothetical protein
Nc159	5t1	Supercontig_12.6	910513	G	GC	0	0.9375	50	32	0	30	INS	frameshift				NCU04811	<	hypothetical protein
Nc159	5t1	Supercontig_12.7	1733870	A	C	0	1	53	28	0	28	SNP	missense	CTG->CGG	L146R	gtp-24	NCU06122	<	guanine triphosphate binding-24
Nc159	5t2	Supercontig_12.1	1895511	C	A	0	1	41	31	0	31	SNP	UTR			msp-13	NCU01950	>	pre-mRNA-splicing factor slu-7
Nc159	5t2	Supercontig_12.1	2238999	G	T	0	1	49	26	0	26	SNP	missense	TGC->TTC	C630F	drh-20	NCU01857	>	DEAD/DEAH box RNA helicase
Nc159	5t2	Supercontig_12.1	2812371	C	A	0	1	38	23	0	23	SNP	missense	CAC->AAC	H861N	gla-2	NCU02583	>	Alpha-glucosidase
Nc159	5t2	Supercontig_12.1	8296468	C	A	0	1	31	29	0	29	SNP	missense	AGG->AGT	R123S	mox-3	NCU03049	<	monooxygenase-3
Nc159	5t2	Supercontig_12.2	2998109	G	T	0	1	44	47	0	47	SNP	missense	GAC->GAA	D163E	rpn-6	NCU01596	<	26S proteasome non-ATPase regulatory subunit 11
Nc159	5t2	Supercontig_12.3	3995452	G	C	0	1	52	24	0	24	SNP	nonsense	TAC->TAG	Y235*	acon-2	NCU00478	<	aconidiate-2
Nc159	5t2	Supercontig_12.4	3514928	C	G	0	1	30	39	0	39	SNP	missense	GTG->CTG	V200L	mdr-4	NCU04391	<	multi-drug resistance-4
Nc159	5t2	Supercontig_12.5	5815080	C	A	0	1	69	31	0	31	SNP	intergenic
Nc159	5t2	Supercontig_12.6	297902	C	A	0	1	39	19	0	19	SNP	missense	GGG->TGG	G384W	apr-8	NCU07063	<	hypothetical protein
Nc159	5t2	Supercontig_12.6	3647983	G	T	0	1	26	25	0	25	SNP	intergenic
Nc159	6t1	Supercontig_12.2	935003	G	T	0	1	39	42	0	42	SNP	missense	GCC->TCC	A248S	fam-8	NCU03372	>	nonspecific lipid-transfer protein
Nc159	6t1	Supercontig_12.2	4396932	T	C	0	1	46	42	0	42	SNP	synonymous	CAA->CAG	Q176Q	cel-3	NCU09473	<	3-ketoacyl-acyl carrier protein reductase
Nc159	6t1	Supercontig_12.3	102394	C	G	0	1	49	31	0	31	SNP	missense	GCA->GGA	A670G		NCU09503	>	hypothetical protein
Nc159	6t1	Supercontig_12.4	528411	C	A	0	1	30	25	0	25	SNP	synonymous	GCC->GCA	A959A	pks-3	NCU04865	>	polyketide synthase 3
Nc159	6t1	Supercontig_12.4	3948731	C	G	0	1	69	29	0	29	SNP	missense	GGG->GCG	G1326A		NCU08023	<	cytohesin-2
Nc159	6t1	Supercontig_12.4	4967822	G	C	0	1	48	40	0	40	SNP	missense	AAC->AAG	N994K		NCU07029	<	hypothetical protein
Nc159	6t1	Supercontig_12.6	3348079	GT	G	0	0.846154	42	26	0	22	DEL	frameshift				NCU05950	>	hypothetical protein
Nc159	6t1	Supercontig_12.6	3348081	A	G	0	0.956522	41	23	0	22	SNP	missense	AGG->GGG	R12G		NCU05950	>	hypothetical protein
Nc159	6t1	Supercontig_12.6	3348084	A	G	0	1	41	23	0	23	SNP	missense	AGG->GGG	R13G		NCU05950	>	hypothetical protein
Nc159	6t2	Supercontig_12.1	3037951	GC	G	0	0.969697	48	33	0	32	DEL	intergenic
Nc159	6t2	Supercontig_12.1	9026874	T	G	0	1	36	24	0	24	SNP	missense	CTT->CGT	L294R	os-1	NCU02815	>	histidine kinase
Nc159	6t2	Supercontig_12.2	1689233	C	A	0	1	36	16	0	16	SNP	missense	CGT->CTT	R61L		NCU05470	<	hypothetical protein
Nc159	6t2	Supercontig_12.2	2906482	A	AC	0	0.8125	12	16	0	13	INS	intergenic
Nc159	6t2	Supercontig_12.3	1378722	G	C	0	1	35	29	0	29	SNP	intergenic
Nc159	6t2	Supercontig_12.5	1450803	C	A	0.025641	1	39	37	1	37	SNP	missense	GGT->GTT	G137V	gh35-2	NCU04623	<	Beta-galactosidase
Nc159	6t2	Supercontig_12.5	2921427	A	G	0	1	18	18	0	18	SNP	intronic			oxa-1	NCU01102	>	mitochondrial export translocase Oxa1
Nc159	6t2	Supercontig_12.5	3766053	C	A	0	1	49	17	0	17	SNP	missense	ACC->AAC	T81N		NCU16999	>	hypothetical protein
Nc159	6t2	Supercontig_12.7	1634122	G	T	0	1	31	27	0	27	SNP	UTR			drh-10/NA	NCU06149/NCU17208	>/<	ATP-dependent RNA helicase dhh-1/hypothetical protein
Nc159	7t1	Supercontig_12.1	474884	G	A	0	1	45	31	0	31	SNP	intronic				NCU07481	>	morphogenesis protein
Nc159	7t1	Supercontig_12.2	2425215	T	C	0.025641	1	39	23	1	23	SNP	intergenic
Nc159	7t1	Supercontig_12.2	4206471	C	T	0	1	37	19	0	19	SNP	intergenic
Nc159	7t1	Supercontig_12.3	4563732	C	A	0	1	34	26	0	26	SNP	intergenic
Nc159	7t1	Supercontig_12.4	1487657	A	C	0	1	23	30	0	30	SNP	missense	TAT->TCT	Y338S		NCU06513	>	hypothetical protein
Nc159	7t1	Supercontig_12.4	2380931	G	A	0	1	30	24	0	24	SNP	nonsense	CAG->TAG	Q557*		NCU08331	<	hypothetical protein
Nc159	7t1	Supercontig_12.5	3373370	A	C	0	1	41	20	0	20	SNP	intergenic
Nc159	7t2	Supercontig_12.1	1415152	G	GGA	0	0.956522	33	23	0	22	INS	intergenic
Nc159	7t2	Supercontig_12.1	7549393	G	C	0	1	40	18	0	18	SNP	UTR				NCU00687	<	hypothetical protein
Nc159	7t2	Supercontig_12.2	4047502	C	A	0	1	44	22	0	22	SNP	intergenic
Nc159	7t2	Supercontig_12.3	3994713	GT	G	0	0.967742	41	31	0	30	DEL	frameshift			acon-2	NCU00478	<	aconidiate-2
Nc159	7t2	Supercontig_12.6	859194	G	T	0	0.828571	50	35	0	29	SNP	intergenic
Nc159	7t2	Supercontig_12.7	2876542	A	G	0	1	56	33	0	33	SNP	intergenic
Nc159	8t1	Supercontig_12.1	5491962	A	G	0	0.882353	10	17	0	15	SNP	intergenic						*likely false-positive
Nc159	8t1	Supercontig_12.3	4881015	A	C	0	1	39	22	0	22	SNP	missense	ACC->CCC	T6P	ad-19	NCU08568	>	adenine-19
Nc159	8t1	Supercontig_12.3	5203062	G	T	0	1	37	19	0	19	SNP	intergenic
Nc159	8t1	Supercontig_12.4	977962	T	G	0	1	24	19	0	19	SNP	intergenic
Nc159	8t1	Supercontig_12.4	1053118	G	T	0	1	13	14	0	14	SNP	intergenic
Nc159	8t1	Supercontig_12.4	4931502	C	A	0	1	45	26	0	26	SNP	UTR			vps17	NCU07020	<	vacuolar protein sorting-associated protein vps17
Nc159	8t1	Supercontig_12.5	6317475	G	A	0	1	60	28	0	28	SNP	missense	ACC->ATC	T5I		NCU07181	<	hypothetical protein
Nc159	8t1	Supercontig_12.6	3348056	C	G	0	1	35	31	0	31	SNP	missense	AAC->AAG	N3K		NCU05950	>	hypothetical protein
Nc159	8t2	Supercontig_12.1	3336083	G	A	0	1	36	32	0	32	SNP	missense	CTT->TTT	L224F		NCU02725	<	hypothetical protein
Nc159	8t2	Supercontig_12.1	4745500	A	G	0	1	58	32	0	32	SNP	missense	AAG->AGG	K388R		NCU03154	>	Pantothenate kinase
Nc159	8t2	Supercontig_12.1	6758806	C	T	0	1	53	28	0	28	SNP	intergenic
Nc159	8t2	Supercontig_12.1	7615373	C	G	0	1	48	33	0	33	SNP	missense	TCG->TGG	S610W		NCU00671	>	beige/BEACH domain-containing protein
Nc159	8t2	Supercontig_12.1	9026654	G	A	0	1	47	32	0	32	SNP	missense	GGA->AGA	G519R	os-1	NCU02815	>	histidine kinase
Nc159	8t2	Supercontig_12.5	1213066	G	C	0	1	23	10	0	10	SNP	intergenic
Nc159	8t2	Supercontig_12.5	1967191	G	T	0	1	62	24	0	24	SNP	intergenic
Nc159	8t2	Supercontig_12.5	2100422	G	A	0	1	52	24	0	24	SNP	nonsense	CGA->TGA	R538*		NCU03694	<	hypothetical protein
Nc159	8t2	Supercontig_12.6	2083100	G	T	0	1	36	25	0	25	SNP	intergenic
Nc159	8t2	Supercontig_12.7	2389132	T	G	0	1	18	10	0	10	SNP	intergenic
Features found using custom script:
Ancestor	Evolved morphotype	Scaffold	Bin # (*100 bp)	Total coverage in ancestor	Coverage of alternative allele in ancestor	Total coverage in evolved	Coverage of alternative allele in evolved	Type	Effect/Location		Gene name	Gene code (NCU#)	Gene orientation	Comment
Nc159	8t2	Supercontig_12.5	638	37.01	0.99	24.8	18.31	INS	intergenic	6bp insertion
Nc159	7t2	Supercontig_12.1	14152	33.3	0	23.14	17.63
Nc159	7t2	Supercontig_12.3	39947	41.93	0.37	34.69	23.96
Nc159	6t2	Supercontig_12.1	30379	51.9	0	37.15	26.46
Nc159	6t1	Supercontig_12.6	33481	45.33	2.06	25.83	20
Nc159	5t1	Supercontig_12.6	9105	52.81	0.35	35.88	26.29
Nc159	4t1	Supercontig_12.1	34376	48.75	0.91	19.31	15.02
Nc159	4t1	Supercontig_12.7	42539	33.85	0	19.68	17.43	DEL	intergenic	~1370bp deletion
Nc159	1t2	Supercontig_12.7	42543	16.74	0.25	18.02	16.75	DEL	intergenic	~980bp deletion
Nc152	9t2	Supercontig_12.1	33366	58.06	1.75	32.92	20.29
Nc152	9t2	Supercontig_12.2	37727	44.59	0.09	29.07	23.14
Nc152	16t3	Supercontig_12.1	47322	60.07	0	26.74	15.07
Nc152	16t3	Supercontig_10.21	58	148.52	5.52	115.12	69.79	INS	intergenic	31bp insertion
Nc152	16t3	Supercontig_10.21	429	248.37	5.87	275.28	206.55
Nc152	16t2	Supercontig_12.1	78740	54.21	0.72	24.29	18.02
Nc152	16t2	Supercontig_10.21	58	148.52	5.52	133.37	90.69	INS	intergenic	31bp insertion
Nc152	16t2	Supercontig_10.21	429	248.37	5.87	402.75	287.99
Nc152	16t1	Supercontig_10.21	58	148.52	5.52	128.61	83.97	INS	intergenic	31bp insertion
Nc152	16t1	Supercontig_10.21	429	248.37	5.87	324.7	239.61
Nc152	15t2	Supercontig_12.1	68387	43.14	1.24	16.3	13.04	DEL	frameshift	41bp deletion	sin3-2	NCU00897	>	Sin3-like-2
Nc152	15t2	Supercontig_12.1	91120	42.5	0	34.4	20.55	INS	frameshift	1bp insertion	so	NCU02794	>	Fso1
Nc152	15t1	Supercontig_12.4	15263	59.67	1.77	29.38	15.87	INS	inframe	6bp insertion		NCU06525	<	hypothetical protein
Nc152	15t1	Supercontig_12.5	38626	41.29	0	20.06	12.71	INS	intergenic	6bp insertion
Nc152	14t2	Supercontig_12.1	89268	70.55	0.9	15.81	13.41	DEL	2 partial and 8 complete gene deletions	~39560bp deletion	NA/NA/NA/gh11-1/NA/znf-35/cyp450-31/adh-4/NA/NA	NCU02858/NCU02857/NCU02856/NCU02855/NCU02854/NCU02853/NCU02852/NCU02850/NCU02849/NCU02847	</</</</</>/>/>/>/>	hypothetical protein/hypothetical protein/hypothetical protein/endo-1,4-beta-xylanase A/hypothetical protein/zinc finger transcription factor-35/Cytochrome P450/alcohol dehydrogenase-4/hypothetical protein/hypothetical protein
Nc152	14t2	Supercontig_12.1	89334	51.09	0.28	18.93	15.21	DEL	1 complete gene deletion	~4680bp deletion		NCU02843	<	hypothetical protein
Nc152	14t2	Supercontig_12.1	91120	42.5	0	18.06	12.16	DEL	2 partial gene deletions	~22850bp deletion	so/NA	NCU02794/NCU02793	>/>	Fso1/Leashin Woronin body tether
Nc152	14t2	Supercontig_10.21	110	160.84	2.3	283.38	146.52	DUPL	intergenic	234bp duplication				*probable duplication
Nc152	14t1	Supercontig_10.21	110	160.84	2.3	620.65	364.36	DUPL	intergenic	234bp duplication				*probable duplication
Nc152	13t4	Supercontig_12.1	91118	37.72	0	24.45	17.2	DEL	1 partial gene deletion	937bp deletion	so	NCU02794	>	Fso1
Nc152	13t4	Supercontig_12.6	3041	51.4	0	21.47	16.83	DEL	1 partial gene deletion	76bp deletion	stk-49	NCU07062	<	protein kinase
Nc152	13t4	Supercontig_12.7	27695	55.25	1.6	23.6	15.82
Nc152	13t3	Supercontig_12.1	91119	41.37	0	21.61	17.89	DEL	1 partial gene deletion	937bp deletion	so	NCU02794	>	Fso1
Nc152	13t3	Supercontig_12.3	23195	43.35	1.78	30.21	22.16	INS	inframe	12bp insertion		NCU00021	<	hypothetical protein
Nc152	13t3	Supercontig_12.6	3041	51.4	0	31.26	18.37	DEL	1 partial gene deletion	76bp deletion	stk-49	NCU07062	<	protein kinase
Nc152	13t3	Supercontig_12.7	27695	55.25	1.6	31.48	23.31
Nc152	13t2	Supercontig_12.1	91119	41.37	0	21.83	17.67	DEL	1 partial gene deletion	937bp deletion	so	NCU02794	>	Fso1
Nc152	13t2	Supercontig_12.4	21260	54.58	0.67	30.94	19.08
Nc152	13t2	Supercontig_12.7	27695	55.25	1.6	35.89	28.86
Nc152	12t2	Supercontig_12.5	48529	50.67	0	31.44	22.94
Nc152	12t1	Supercontig_12.5	25405	57.77	0.89	32.98	16.7	INS	intergenic	2bp insertion
Nc152	12t1	Supercontig_10.21	429	248.37	5.87	553.86	406.91
Nc152	11t3	Supercontig_12.4	24179	51.21	0	27.8	17.52
Nc152	11t3	Supercontig_12.6	14786	56.72	8.26	28.62	23.52
Nc152	10t2	Supercontig_12.3	39953	56.22	0.86	31.45	16.82	DEL	1 partial gene deletion	64bp deletion	acon-2	NCU00478	<	aconidiate-2
Nc152	10t1	Supercontig_12.1	92144	50.07	3.35	30.66	24.06
Nc152	10t1	Supercontig_12.2	9638	43.41	0	28.6	16.15
Nc152	10t1	Supercontig_12.6	14786	56.72	8.26	25.06	19.5
	red colour indicates features already found by VarScan above
