# Supplementary material for: Somatic deficiency causes reproductive parasitism in a fungus
Source: Nat Commun. 2021 Feb 4;12:783. doi: 10.1038/s41467-021-21050-5 (PMC7862218; doi:10.1038/s41467-021-21050-5)
Supplement: Supplementary file 6 — Source Data [file 41467_2021_21050_MOESM6_ESM.xlsx]

## Sheet: Figure 1a
Figure 1a
	so_start_freq	avg_comp_fit	CI95
	0.0849257	1.60714	0.127773
	0.183844	1.1623	0.106294
	0.253731	1.13712	0.213495
	0.341463	0.953668	0.118541
	0.449086	0.763785	0.0701214
	0.492228	0.85477	0.038462
	0.654286	0.720865	0.0619957
	0.785016	0.694455	0.0421477
	0.870056	0.715325	0.041837

## Sheet: Figure 1a (insert)
Figure 1a (insert)
	so_start_freq	avg_comp_fit	CI95
	0.0738786	1.77778	0.257977
	0.0654912	1.96132	0.203584
	0.147783	1.11139	0.0575868
	0.187952	1.12842	0.0523272
	0.249357	0.929393	0.120857
	0.331395	0.787355	0.0585858
	0.345361	0.838182	0.110819
	0.364796	0.736371	0.132429

## Sheet: Figure 1b
Figure 1b
	so_start_freq	avg	CI95
	0.0849257	4.03333	0.237251
	0.183844	4.04167	0.487808
	0.253731	2.725	0.572123
	0.341463	2.7625	0.465491
	0.449086	2.3375	0.261966
	0.492228	2.25833	0.137382
	0.654286	1.74583	0.092032
	0.785016	1.61667	0.212329
	0.870056	1.05	0.278621
	0	4.49167	0.155807
	1	0.466667	0.0384087

## Sheet: Figure 1b (insert)
Figure 1b (insert)
	so_start_freq	avg	CI95
	0.0738786	3.69833	0.210968
	0.0654912	4.03833	0.85441
	0.147783	3.69333	0.378546
	0.187952	3.29833	0.436517
	0.249357	3.41167	0.334839
	0.331395	3.265	0.331798
	0.345361	3.04833	0.424546
	0.364796	2.87833	0.343476
	0	4.51333	0.854597
	1	0.805	0.145024

## Sheet: Figure 2a
Figure 2a
	type	inl_pan_HK	transfer	freq	CI95
	1	1	0	0.932331	NA
	1	1	1	0.713665	0.0342072
	1	1	2	0.55379	0.0123779
	1	1	3	0.416454	0.0746289
	1	1	4	0.367348	0.110795
	1	2	0	0.0676692	NA
	1	2	1	0.0866713	0.0258925
	1	2	2	0.216983	0.0665425
	1	2	3	0.217796	0.112409
	1	2	4	0.232798	0.116095
	1	3	0	0	NA
	1	3	1	0.199663	0.0597911
	1	3	2	0.229226	0.0553476
	1	3	3	0.36575	0.0377812
	1	3	4	0.399854	0.0273347
	2	1	0	0.162338	NA
	2	1	1	0.046519	0.0704523
	2	1	2	0.143755	0.0636661
	2	1	3	0.155149	0.0950072
	2	1	4	0.203857	0.0803096
	2	2	0	0.837662	NA
	2	2	1	0.716166	0.071895
	2	2	2	0.572692	0.0564018
	2	2	3	0.557337	0.0394668
	2	2	4	0.497795	0.104369
	2	3	0	0	NA
	2	3	1	0.237315	0.0602253
	2	3	2	0.283554	0.0272397
	2	3	3	0.287514	0.123155
	2	3	4	0.298348	0.0523473
	3	1	0	0.494037	NA
	3	1	1	0.416034	0.0404136
	3	1	2	0.335064	0.0511443
	3	1	3	0.269249	0.0384992
	3	1	4	0.230223	0.0274383
	3	2	0	0.505963	NA
	3	2	1	0.582847	0.0422206
	3	2	2	0.664066	0.0499357
	3	2	3	0.728635	0.0379654
	3	2	4	0.768836	0.0275933
	3	3	0	0	NA
	3	3	1	0.00111857	0.00219235
	3	3	2	0.000870322	0.0017058
	3	3	3	0.00211642	0.00207409
	3	3	4	0.00094162	0.00184554

## Sheet: Figure 2b
Figure 2b
	combination	type	replicate	freq	comp_fitness
	Δso/wt	1	1	0.1	1.50284
	Δso/wt	1	2	0.1	1.16113
	Δso/wt	1	3	0.1	1.25179
	Δso/wt	1	1	0.9	0.682712
	Δso/wt	1	2	0.9	0.649106
	Δso/wt	1	3	0.9	0.651061
	Δso/Nc4	2	1	0.1	0.607833
	Δso/Nc4	2	2	0.1	0.525341
	Δso/Nc4	2	3	0.1	0.543721
	Δso/Nc4	2	1	0.9	0.884951
	Δso/Nc4	2	2	0.9	0.767852
	Δso/Nc4	2	3	0.9	0.814154
	Δso/Nc104	3	1	0.1	0.941468
	Δso/Nc104	3	2	0.1	0.718104
	Δso/Nc104	3	3	0.1	0.931181
	Δso/Nc104	3	1	0.9	0.976709
	Δso/Nc104	3	2	0.9	0.854713
	Δso/Nc104	3	3	0.9	0.877275
	Δso/Nc111	4	1	0.1	0.345026
	Δso/Nc111	4	2	0.1	0.391766
	Δso/Nc111	4	3	0.1	0.345026
	Δso/Nc111	4	1	0.9	0.637937
	Δso/Nc111	4	2	0.9	0.566925
	Δso/Nc111	4	3	0.9	0.642641

## Sheet: Figure 3a
Figure 3a
	HK_type	colony	supplementation	freq_so_mycelium_start	freq_so_mycelium_end	ratio_end_start_mycelium
	1	1	yes	86.8226	49.3358	0.568237
	1	2	yes	95.4526	64.767	0.678526
	1	3	yes	94.3806	78.4216	0.830909
	1	4	yes	60.609	39.033	0.644013
	1	5	yes	54.4073	25.2385	0.463881
	2	1	yes	86.4345	54.8941	0.635094
	2	2	yes	91.6873	58.2981	0.635836
	2	3	yes	49.9653	25.5449	0.511253
	2	4	yes	45.3349	23.4726	0.51776
	2	5	yes	46.8561	30.2782	0.646194

## Sheet: Figure 3b
Figure 3b
	HK_type	colony	supplementation	start_end	freq_so_mycelium	freq_so_spores	ratio_spores_mycelium
	1	1	yes	S	86.8226	70.2315	0.808909
	1	1	yes	E	49.3358	58.9705	1.19529
	1	2	yes	S	95.4526	89.4902	0.937536
	1	2	yes	E	64.767	68.2139	1.05322
	1	3	yes	S	94.3806	84.2562	0.892728
	1	3	yes	E	78.4216	72.5661	0.925332
	1	4	yes	S	60.609	54.3787	0.897205
	1	4	yes	E	39.033	48.6429	1.2462
	1	5	yes	S	54.4073	50.8952	0.935448
	1	5	yes	E	25.2385	33.7195	1.33603
	2	1	yes	S	86.4345	86.7829	1.00403
	2	1	yes	E	54.8941	62.0065	1.12957
	2	2	yes	S	91.6873	77.6294	0.846676
	2	2	yes	E	58.2981	65.4755	1.12312
	2	3	yes	S	49.9653	45.65	0.913633
	2	3	yes	E	25.5449	29.6238	1.15967
	2	4	yes	S	45.3349	34.3159	0.756943
	2	4	yes	E	23.4726	30.205	1.28682
	2	5	yes	S	46.8561	49.7978	1.06278
	2	5	yes	E	30.2782	33.8229	1.11707

## Sheet: SupplFig. 1
Supplementary Figure 1
	treatment	freq	replicate	comp_fitness
	qpcr	1_9	1	2.81951
	qpcr	1_9	2	2.56979
	qpcr	1_9	3	2.4826
	qpcr	9_1	1	0.706052
	qpcr	9_1	2	0.726873
	qpcr	9_1	3	0.744062
	counts	1_9	1	1.73211
	counts	1_9	2	1.79468
	counts	1_9	3	2.04244
	counts	9_1	1	0.825076
	counts	9_1	2	0.805266
	counts	9_1	3	0.819658

## Sheet: SupplFig. 2
Supplementary Figure 2
	day	freq	avg	CI95
	0	0.1	0.136054	NA
	1	0.1	0.107524	0.01964
	2	0.1	0.094927	0.00884518
	3	0.1	0.0800922	0.0091064
	4	0.1	0.121219	0.00725097
	5	0.1	0.131146	0.0389576
	6	0.1	0.124551	0.0344902
	0	0.5	0.453608	NA
	1	0.5	0.368976	0.099899
	2	0.5	0.41595	0.0265554
	3	0.5	0.235258	0.0544406
	4	0.5	0.258171	0.0194371
	5	0.5	0.284927	0.0185367
	6	0.5	0.257938	0.0521825

[truncated: 8 more sheets: SupplFig. 5, SupplFig. 6, SupplFig. 7a, SupplFig. 7b, SupplFig. 8a, SupplFig. 8b, SupplFig. 9a, SupplFig. 9b]
